# Supplementary material for: L1198F Mutation Resensitizes Crizotinib to ALK by Altering the Conformation of Inhibitor and ATP Binding Sites
Source: Int J Mol Sci. 2017 Feb 24;18(3):482. doi: 10.3390/ijms18030482 (PMC5372498; doi:10.3390/ijms18030482)
Supplement: Supplementary file 1 [file ijms-18-00482-s001.zip]

Archive with 3 entries (3 files):
- Table S5.xlsx
- ijms-174979_supplementary_final.pdf
- Table S2.xlsx
