# Supplementary material for: L1198F Mutation Resensitizes Crizotinib to ALK by Altering the Conformation of Inhibitor and ATP Binding Sites
Source: Int J Mol Sci. 2017 Feb 24;18(3):482. doi: 10.3390/ijms18030482 (PMC5372498; doi:10.3390/ijms18030482)
Supplement: Supplementary file 1 [file ijms-18-00482-s001.zip › Table S5.xlsx]

## Sheet: Sheet1
Table S5. RMSF of difference between crizotinib and lorlatinib assciated ALK protein
5AA8	RMSF(nm)	5AAB	RMSF(nm)	Difference
1124	0.3348	1124	0.6014	0.2666
1279	0.1441	1279	0.3815	0.2374
1123	0.2402	1123	0.4246	0.1844
1290	0.2154	1290	0.3862	0.1708
1093	0.3405	1093	0.173	0.1675
1128	0.1777	1128	0.3348	0.1571
1301	0.1072	1301	0.2602	0.153
1289	0.1411	1289	0.2682	0.1271
1286	0.137	1286	0.2493	0.1123
1129	0.1657	1129	0.2776	0.1119
1122	0.2201	1122	0.327	0.1069
1278	0.1317	1278	0.2384	0.1067
1277	0.1021	1277	0.1882	0.0861
1308	0.103	1308	0.1859	0.0829
1304	0.1058	1304	0.1883	0.0825
1305	0.1321	1305	0.2136	0.0815
1401	0.3198	1401	0.2399	0.0799
1382	0.1282	1382	0.2061	0.0779
1328	0.1295	1328	0.2061	0.0766
1288	0.2357	1288	0.3116	0.0759
1306	0.1068	1306	0.1799	0.0731
1293	0.0934	1293	0.1625	0.0691
1299	0.0972	1299	0.1658	0.0686
1307	0.0905	1307	0.158	0.0675
1300	0.0839	1300	0.1513	0.0674
1246	0.0629	1246	0.1292	0.0663
1287	0.1485	1287	0.2107	0.0622
1309	0.0832	1309	0.1442	0.061
1094	0.1609	1094	0.1016	0.0593
1121	0.1325	1121	0.1911	0.0586
1303	0.1655	1303	0.2234	0.0579
1216	0.2661	1216	0.2088	0.0573
1250	0.0577	1250	0.1091	0.0514
1295	0.0588	1295	0.11	0.0512
1368	0.1329	1368	0.1831	0.0502
1217	0.2736	1217	0.2238	0.0498
1248	0.0804	1248	0.1302	0.0498
1108	0.0922	1108	0.1418	0.0496
1311	0.0461	1311	0.0919	0.0458
1389	0.1254	1389	0.1705	0.0451
1321	0.05	1321	0.0933	0.0433
1215	0.1973	1215	0.1546	0.0427
1113	0.1497	1113	0.1084	0.0413
1388	0.1604	1388	0.2007	0.0403
1291	0.1406	1291	0.1796	0.039
1379	0.065	1379	0.1029	0.0379
1218	0.1825	1218	0.1447	0.0378
1107	0.1387	1107	0.1763	0.0376
1298	0.0762	1298	0.1131	0.0369
1167	0.0672	1167	0.1035	0.0363
1096	0.0833	1096	0.1195	0.0362
1385	0.2268	1385	0.1909	0.0359
1191	0.151	1191	0.1158	0.0352
1158	0.1829	1158	0.2179	0.035
1231	0.1018	1231	0.1366	0.0348
1219	0.1755	1219	0.141	0.0345
1276	0.0872	1276	0.1214	0.0342
1390	0.1415	1390	0.175	0.0335
1220	0.1415	1220	0.108	0.0335
1226	0.1029	1226	0.0695	0.0334
1223	0.1137	1223	0.0805	0.0332
1173	0.0992	1173	0.1318	0.0326
1241	0.0957	1241	0.1279	0.0322
1156	0.1509	1156	0.1827	0.0318
1336	0.2125	1336	0.2441	0.0316
1387	0.0881	1387	0.1196	0.0315
1159	0.1969	1159	0.2283	0.0314
1322	0.089	1322	0.0579	0.0311
1131	0.1206	1131	0.151	0.0304
1098	0.1298	1098	0.0995	0.0303
1099	0.1571	1099	0.1269	0.0302
1157	0.1286	1157	0.1587	0.0301
1111	0.0902	1111	0.1203	0.0301
1399	0.157	1399	0.1271	0.0299
1294	0.0766	1294	0.1062	0.0296
1310	0.0638	1310	0.0931	0.0293
1153	0.1423	1153	0.1714	0.0291
1130	0.1236	1130	0.1526	0.029
1302	0.1682	1302	0.1971	0.0289
1198	0.1069	1198	0.1353	0.0284
1146	0.1525	1146	0.1804	0.0279
1211	0.1163	1211	0.0885	0.0278
1275	0.0746	1275	0.1002	0.0256
1160	0.1249	1160	0.1504	0.0255
1119	0.1244	1119	0.1495	0.0251
1369	0.171	1369	0.1958	0.0248
1378	0.1076	1378	0.1323	0.0247
1253	0.1206	1253	0.0961	0.0245
1247	0.048	1247	0.072	0.024
1109	0.2125	1109	0.2363	0.0238
1243	0.1074	1243	0.0837	0.0237
1145	0.1749	1145	0.1984	0.0235
1271	0.056	1271	0.0793	0.0233
1343	0.1153	1343	0.1384	0.0231
1214	0.1961	1214	0.1731	0.023
1254	0.0559	1254	0.0783	0.0224
1213	0.1136	1213	0.0913	0.0223
1120	0.1831	1120	0.2053	0.0222
1391	0.1864	1391	0.2082	0.0218
1364	0.1164	1364	0.1381	0.0217
1192	0.1236	1192	0.102	0.0216
1396	0.1265	1396	0.105	0.0215
1114	0.224	1114	0.2029	0.0211
1344	0.1205	1344	0.1416	0.0211
1376	0.0547	1376	0.0756	0.0209
1256	0.0704	1256	0.0912	0.0208
1144	0.1393	1144	0.1601	0.0208
1132	0.1218	1132	0.142	0.0202
1292	0.1322	1292	0.1522	0.02
1228	0.0946	1228	0.1143	0.0197
1297	0.0581	1297	0.0777	0.0196
1367	0.1241	1367	0.1045	0.0196
1395	0.1397	1395	0.1202	0.0195
1375	0.0826	1375	0.1019	0.0193
1110	0.1442	1110	0.1251	0.0191
1245	0.0635	1245	0.0826	0.0191
1345	0.0981	1345	0.1172	0.0191
1106	0.1289	1106	0.1476	0.0187
1209	0.1876	1209	0.2061	0.0185
1134	0.1387	1134	0.1567	0.018
1334	0.1305	1334	0.1485	0.018
1212	0.1076	1212	0.0897	0.0179
1251	0.054	1251	0.0718	0.0178
1151	0.0985	1151	0.1162	0.0177
1252	0.0585	1252	0.0757	0.0172
1205	0.1033	1205	0.1198	0.0165
1116	0.0941	1116	0.1101	0.016
1225	0.1185	1225	0.1028	0.0157
1180	0.0692	1180	0.0848	0.0156
1181	0.1158	1181	0.1314	0.0156
1392	0.1458	1392	0.1613	0.0155
1190	0.1733	1190	0.1583	0.015
1184	0.0548	1184	0.0698	0.015
1370	0.1093	1370	0.1242	0.0149
1397	0.126	1397	0.1113	0.0147
1341	0.1181	1341	0.1035	0.0146
1352	0.1607	1352	0.1753	0.0146
1222	0.087	1222	0.0724	0.0146
1185	0.0628	1185	0.0773	0.0145
1270	0.0798	1270	0.094	0.0142
1104	0.1176	1104	0.1034	0.0142
1274	0.0649	1274	0.0789	0.014
1269	0.059	1269	0.0729	0.0139
1346	0.0812	1346	0.0951	0.0139
1264	0.1022	1264	0.0885	0.0137
1170	0.0681	1170	0.0817	0.0136
1255	0.0595	1255	0.0725	0.013
1257	0.1015	1257	0.0886	0.0129
1196	0.0805	1196	0.0934	0.0129
1221	0.1214	1221	0.1085	0.0129
1373	0.0694	1373	0.0821	0.0127
1240	0.0574	1240	0.0701	0.0127
1148	0.069	1148	0.0814	0.0124
1152	0.1128	1152	0.1246	0.0118
1265	0.0923	1265	0.0807	0.0116
1318	0.0704	1318	0.082	0.0116
1315	0.0486	1315	0.0601	0.0115
1314	0.0425	1314	0.054	0.0115
1249	0.0619	1249	0.0731	0.0112
1374	0.0662	1374	0.0774	0.0112
1339	0.1485	1339	0.1592	0.0107
1135	0.1178	1135	0.1285	0.0107
1200	0.1038	1200	0.0934	0.0104
1150	0.1112	1150	0.1214	0.0102
1313	0.0467	1313	0.0569	0.0102
1329	0.0668	1329	0.0767	0.0099
1383	0.0749	1383	0.0848	0.0099
1272	0.057	1272	0.0669	0.0099
1095	0.1522	1095	0.1423	0.0099
1161	0.1277	1161	0.1181	0.0096
1117	0.1269	1117	0.1363	0.0094
1332	0.1592	1332	0.1499	0.0093
1366	0.054	1366	0.0633	0.0093
1325	0.0853	1325	0.0762	0.0091
1384	0.1559	1384	0.147	0.0089
1377	0.0719	1377	0.0805	0.0086
1380	0.0963	1380	0.1049	0.0086
1260	0.1047	1260	0.0962	0.0085
1371	0.1982	1371	0.2066	0.0084
1296	0.0969	1296	0.105	0.0081
1103	0.1151	1103	0.1071	0.008
1262	0.1444	1262	0.1366	0.0078
1237	0.05	1237	0.0578	0.0078
1317	0.0487	1317	0.0564	0.0077
1381	0.1209	1381	0.1286	0.0077
1100	0.1612	1100	0.1536	0.0076
1102	0.1502	1102	0.1429	0.0073
1227	0.0944	1227	0.1017	0.0073
1338	0.1058	1338	0.1131	0.0073
1316	0.0412	1316	0.0484	0.0072
1326	0.0701	1326	0.0771	0.007
1239	0.0554	1239	0.0623	0.0069
1097	0.1248	1097	0.118	0.0068
1359	0.0809	1359	0.0741	0.0068
1163	0.0952	1163	0.102	0.0068
1168	0.0648	1168	0.0715	0.0067
1202	0.069	1202	0.0756	0.0066
1112	0.1186	1112	0.1251	0.0065
1186	0.0723	1186	0.0788	0.0065
1169	0.0676	1169	0.074	0.0064
1363	0.0634	1363	0.0698	0.0064
1386	0.0795	1386	0.0859	0.0064
1179	0.0642	1179	0.0704	0.0062
1147	0.0779	1147	0.084	0.0061
1171	0.0812	1171	0.0873	0.0061
1162	0.1352	1162	0.1291	0.0061
1358	0.073	1358	0.067	0.006
1353	0.114	1353	0.1199	0.0059
1101	0.2228	1101	0.217	0.0058
1164	0.0898	1164	0.084	0.0058
1261	0.1013	1261	0.0956	0.0057
1361	0.0728	1361	0.0672	0.0056
1335	0.188	1335	0.1824	0.0056
1267	0.0513	1267	0.0568	0.0055
1330	0.0704	1330	0.0759	0.0055
1188	0.192	1188	0.1866	0.0054
1166	0.1149	1166	0.1095	0.0054
1268	0.0591	1268	0.0645	0.0054
1349	0.1394	1349	0.1447	0.0053
1372	0.1349	1372	0.1296	0.0053
1244	0.1728	1244	0.178	0.0052
1233	0.0683	1233	0.0734	0.0051
1178	0.0454	1178	0.0505	0.0051
1351	0.0677	1351	0.0727	0.005
1312	0.0578	1312	0.0627	0.0049
1235	0.0719	1235	0.0767	0.0048
1362	0.0612	1362	0.0564	0.0048
1187	0.1077	1187	0.103	0.0047
1174	0.0709	1174	0.0756	0.0047
1354	0.0726	1354	0.0773	0.0047
1323	0.0614	1323	0.0568	0.0046
1176	0.0573	1176	0.0616	0.0043
1320	0.0537	1320	0.058	0.0043
1207	0.0816	1207	0.0774	0.0042
1324	0.0623	1324	0.0581	0.0042
1182	0.0656	1182	0.0698	0.0042
1331	0.1153	1331	0.1111	0.0042
1258	0.0665	1258	0.0706	0.0041
1175	0.0936	1175	0.0976	0.004
1224	0.0902	1224	0.0862	0.004
1337	0.1481	1337	0.1521	0.004
1236	0.0462	1236	0.0501	0.0039
1348	0.073	1348	0.0769	0.0039
1118	0.134	1118	0.1378	0.0038
1194	0.074	1194	0.0702	0.0038
1201	0.0799	1201	0.0761	0.0038
1189	0.138	1189	0.1346	0.0034
1199	0.1103	1199	0.1069	0.0034
1155	0.1941	1155	0.1908	0.0033
1232	0.0781	1232	0.0749	0.0032
1263	0.1164	1263	0.1192	0.0028
1154	0.2341	1154	0.2368	0.0027
1238	0.1101	1238	0.1074	0.0027
1347	0.0753	1347	0.078	0.0027
1197	0.0752	1197	0.0727	0.0025
1204	0.07	1204	0.0725	0.0025
1273	0.1103	1273	0.1078	0.0025
1400	0.1615	1400	0.1639	0.0024
1242	0.133	1242	0.1353	0.0023
1342	0.1144	1342	0.1121	0.0023
1229	0.0658	1229	0.0636	0.0022
1350	0.078	1350	0.0802	0.0022
1234	0.0494	1234	0.0515	0.0021
1210	0.1761	1210	0.1782	0.0021
1319	0.0899	1319	0.0878	0.0021
1355	0.0774	1355	0.0753	0.0021
1394	0.2001	1394	0.202	0.0019
1230	0.0534	1230	0.0553	0.0019
1398	0.1049	1398	0.103	0.0019
1333	0.1356	1333	0.1338	0.0018
1393	0.1672	1393	0.1654	0.0018
1193	0.1076	1193	0.1059	0.0017
1105	0.1134	1105	0.1151	0.0017
1340	0.1737	1340	0.1751	0.0014
1356	0.069	1356	0.0676	0.0014
1360	0.2173	1360	0.2187	0.0014
1115	0.1594	1115	0.1607	0.0013
1133	0.0856	1133	0.0869	0.0013
1365	0.0523	1365	0.0535	0.0012
1195	0.0883	1195	0.0873	0.001
1206	0.0772	1206	0.0782	0.001
1327	0.1702	1327	0.1711	0.0009
1357	0.0746	1357	0.0737	0.0009
1172	0.0667	1172	0.0674	0.0007
1183	0.0949	1183	0.0956	0.0007
1203	0.0981	1203	0.0988	0.0007
1177	0.1488	1177	0.1494	0.0006
1208	0.0815	1208	0.0821	0.0006
1266	0.0538	1266	0.0543	0.0005
1149	0.0784	1149	0.0782	0.0002
1259	0.1093	1259	0.1091	0.0002
1165	0.0956	1165	0.0956	0
