# Supplementary material for: L1198F Mutation Resensitizes Crizotinib to ALK by Altering the Conformation of Inhibitor and ATP Binding Sites
Source: Int J Mol Sci. 2017 Feb 24;18(3):482. doi: 10.3390/ijms18030482 (PMC5372498; doi:10.3390/ijms18030482)
Supplement: Supplementary file 1 [file ijms-18-00482-s001.zip › Table S2.xlsx]

## Sheet: total
Table S2 Trends of energy change for amino acid residues contributing to electrostatic energy
position_PDB ID	electrostatic energy（kcal/mol）			interval coefficient		energy change coefficient
	5-10ns	20-25ns	25-30ns	5-10ns/20-25ns	20-25ns/25-30ns
1093_5aa8	-123.17	-123.09	-123.28	-1	1	0
1093_5aab	-127.05	-116.54	-115.69
1094_5aa8	-10.49	-8.54	-8.71	-1	N/A	N/A
1094_5aab	-10.08	-9.62	-8.71
1095_5aa8	-82.54	-84.15	-82.59	1	1	2
1095_5aab	-79.69	-80.11	-80.55
1096_5aa8	-27.59	-27.85	-27.55	-1	1	0
1096_5aab	-27.05	-27.97	-27.98
1097_5aa8	3.31	3.6	3.71	-1	1	0
1097_5aab	4.4	3.36	3.07
1098_5aa8	-8.24	-7.67	-7.51	1	-1	0
1098_5aab	-7.08	-7.42	-7.84
1099_5aa8	-3.57	-3.6	-2.85	1	1	2
1099_5aab	-2.73	-2.62	-2.72
1100_5aa8	-1.28	-1.36	-1.59	1	1	2
1100_5aab	-0.08	-0.91	-0.97
1101_5aa8	-10.01	-14.36	-14.45	1	1	2
1101_5aab	-1.02	-1.75	-5.06
1102_5aa8	-36.17	-37.27	-35.84	-1	-1	-2
1102_5aab	-36.4	-36.07	-36.18
1103_5aa8	-11.88	-12.23	-12.22	-1	1	0
1103_5aab	-13.08	-11.32	-10.65
1104_5aa8	-8.45	-6.62	-6.37	-1	-1	-2
1104_5aab	-15.07	-6.57	-7.6
1105_5aa8	-8.22	-8.68	-8.46	-1	1	0
1105_5aab	-8.73	-8	-8.2
1106_5aa8	-12.04	-9.37	-9.51	1	1	2
1106_5aab	-13.29	-11.44	-13.01
1107_5aa8	-18.49	-9.27	-15.87	1	1	2
1107_5aab	-21.56	-17.66	-21.75
1108_5aa8	-18.31	-18.16	-17.95	-1	1	0
1108_5aab	-17.32	-18.38	-18.99
1109_5aa8	-6.3	-17.02	-15.19	1	1	2
1109_5aab	7.05	-2.47	-7.72
1110_5aa8	-26.2	-10.12	-15.47	1	1	2
1110_5aab	-34.42	-37.32	-38.05
1111_5aa8	-16.51	-17.89	-18.56	-1	1	0
1111_5aab	-18.16	-17.39	-16.35
1112_5aa8	1.95	1.57	1.17	1	-1	0
1112_5aab	1.35	1.16	1.34
1113_5aa8	-191.94	-186.1	-185.61	1	1	2
1113_5aab	-183	-178.88	-180.61
1114_5aa8	13.5	11.3	10.8	1	1	2
1114_5aab	19.62	16.54	17.29
1115_5aa8	-84.1	-83.68	-83.67	-1	1	0
1115_5aab	-83.36	-83.79	-84.23
1116_5aa8	-9.36	-9.27	-9.4	1	1	2
1116_5aab	-9.31	-9.23	-9.38
1117_5aa8	-32.41	-32.1	-30.94	1	-1	0
1117_5aab	-31.9	-31.82	-31.71
1118_5aa8	-25.18	-25.36	-25.54	1	1	2
1118_5aab	-24.89	-24.78	-24.92
1119_5aa8	-3.62	-3.4	-4.51	-1	-1	-2
1119_5aab	-3.49	-3.44	-4.37
1120_5aa8	-209.3	-206.75	-208.47	1	1	2
1120_5aab	-191.12	-190.55	-190.38
1121_5aa8	-9.49	-9.37	-9.37	1	1	2
1121_5aab	-10.82	-11.12	-9.66
1122_5aa8	-28.6	-28.61	-28.55	1	1	2
1122_5aab	-28.59	-26.27	-27.61
1123_5aa8	-7.99	-8.51	-8.38	1	1	2
1123_5aab	-7.45	-3.99	-5.65
1124_5aa8	-10.98	-10.98	-10.9	1	1	2
1124_5aab	-46.58	-73.95	-62.56
1125_5aab	-6.36	-6.37	-5.92
1128_5aa8	-8.38	-10.56	-8.08	-1	-1	-2
1128_5aab	-9.43	-9.51	-9.01
1129_5aa8	21.79	10.66	14.04	1	1	2
1129_5aab	23.69	17.56	22.14
1130_5aa8	-29.36	-29.56	-28.95	1	1	2
1130_5aab	-27.8	-26.59	-27.6
1131_5aa8	-31.49	-35.6	-35.04	1	1	2
1131_5aab	-27.75	-26.97	-27.8
1132_5aa8	-15.68	-17.46	-14.76	1	1	2
1132_5aab	-37.3	-34.34	-37.43
1133_5aa8	-9.1	-9.59	-9.15	1	1	2
1133_5aab	-9.72	-9.71	-9.29
1134_5aa8	-68.91	-71.8	-70.28	-1	1	0
1134_5aab	-69.78	-69.81	-69.35
1135_5aa8	-18.73	-17.81	-18.22	-1	-1	-2
1135_5aab	-18.3	-18.6	-18.21
1144_5aa8	-3.28	-5.12	-4.75	-1	1	0
1144_5aab	-4.15	-4.27	-3.91
1145_5aa8	-31.46	-30.45	-31.12	-1	1	0
1145_5aab	-31.33	-31.29	-31.51
1146_5aa8	-75.86	-75.43	-73.78	1	-1	0
1146_5aab	-74.85	-72.28	-75.15
1147_5aa8	-29.55	-29.44	-29.19	1	1	2
1147_5aab	-29.79	-29.56	-29.77
1148_5aa8	-6.27	-6.16	-6.43	1	1	2
1148_5aab	-6	-5.83	-6.01
1149_5aa8	-22.01	-21.97	-21.39	-1	1	0
1149_5aab	-21.83	-22.1	-22.54
1150_5aa8	-79.38	-69.78	-72.11	1	1	2
1150_5aab	-64.01	-64.55	-66.09
1151_5aa8	-36.96	-37.34	-37.27	1	1	2
1151_5aab	-35.08	-37.24	-34.91
1152_5aa8	-21.53	-22.68	-23.45	1	1	2
1152_5aab	-20.05	-21.31	-22.82
1153_5aa8	-6.97	-6.68	-6.71	1	-1	0
1153_5aab	-7.89	-7.4	-5.97
1154_5aa8	30.66	27.31	27.83	1	1	2
1154_5aab	29.93	26.15	18.33
1155_5aa8	-25.83	-25.84	-25.85	1	1	2
1155_5aab	-25.75	-25.41	-24.77
1156_5aa8	-23.33	-21.26	-21.6	-1	1	0
1156_5aab	-22.54	-22.94	-24.39
1157_5aa8	-10.66	-15.04	-16.3	-1	1	0
1157_5aab	-15.23	-8.66	-13.04
1158_5aa8	31.19	31.46	26.34	-1	1	0
1158_5aab	31.4	23.26	23.9
1159_5aa8	-74.82	-70.71	-71.6	-1	-1	-2
1159_5aab	-72.53	-73.35	-71.41
1160_5aa8	6.72	3.2	9	1	1	2
1160_5aab	20.94	31.17	30.2
1161_5aa8	8.92	7.25	2.28	1	1	2
1161_5aab	4.88	-2.25	1.02
1162_5aa8	-32.7	-34.93	-36.22	1	-1	0
1162_5aab	-35.59	-35.11	-35.32
1163_5aa8	10.29	11.73	15.45	1	1	2
1163_5aab	-6.36	1.54	6.62
1164_5aa8	-5.57	-6.57	-6.84	1	1	2
1164_5aab	-7.92	-6.95	-7.17
1165_5aa8	-30.75	-31.83	-32.12	-1	1	0
1165_5aab	-31.88	-31.34	-31.33
1166_5aa8	-16.45	-16.92	-17.36	-1	1	0
1166_5aab	-16.6	-16.47	-16.22
1167_5aa8	-7.7	2.7	-6.84	1	1	2
1167_5aab	-12.57	-7.8	-8.99
1168_5aa8	-7.12	-7.23	-7.33	-1	1	0
1168_5aab	-7.82	-7.21	-7
1169_5aa8	-31.36	-31.14	-31.25	1	1	2
1169_5aab	-31.76	-31.71	-31.33
1170_5aa8	-13.03	-12.53	-12.08	1	-1	0
1170_5aab	-12.46	-12.52	-12.49
1171_5aa8	-12.1	-12.36	-11.66	1	1	2
1171_5aab	-11.42	-11.54	-11.18
1172_5aa8	-8.41	-8.82	-9.17	1	1	2
1172_5aab	-9.79	-9.18	-9.35
1173_5aa8	-21.85	-44.22	-44.79	1	1	2
1173_5aab	-13.61	-14.24	-16.85
1174_5aa8	-7.9	-7.23	-7.52	1	1	2
1174_5aab	-8.59	-7.96	-8.06
1175_5aa8	-80.96	-81.18	-81.83	-1	1	0
1175_5aab	-83.01	-80.55	-81.27
1176_5aa8	-20.54	-18.84	-19.69	-1	1	0
1176_5aab	-19.25	-19.56	-20.07
1177_5aa8	-73.1	-72.83	-75.82	1	-1	0
1177_5aab	-74.21	-75.54	-75.45
1178_5aa8	-91.66	-92.51	-92.98	1	1	2
1178_5aab	-90.94	-92.4	-91.31
1179_5aa8	-10.5	-10.67	-10.36	1	1	2
1179_5aab	-9.53	-10.15	-10.19
1180_5aa8	-18.58	-18.55	-19.02	1	-1	0
1180_5aab	-19.42	-18.91	-18.9
1181_5aa8	-198.52	-199.76	-197	1	1	2
1181_5aab	-182.79	-192.56	-192.93
1182_5aa8	-3.5	-4.78	-4.91	-1	1	0
1182_5aab	-4.98	-3.99	-3.87
1183_5aa8	-8.73	-11.2	-11.04	-1	1	0
1183_5aab	-8.91	-7.92	-8.24
1184_5aa8	-7.71	-9.34	-9.87	-1	1	0
1184_5aab	-8.9	-8.79	-8.72
1185_5aa8	-29.12	-29.38	-29.86	-1	1	0
1185_5aab	-29.64	-29.11	-29.03
1186_5aa8	-14.33	-13.72	-14.5	1	1	2
1186_5aab	-15.07	-15.49	-14.8
1187_5aa8	-34.14	-31.33	-31.14	-1	1	0
1187_5aab	-33.9	-34.88	-34.33
1188_5aa8	-75.4	-72.25	-75.18	1	1	2
1188_5aab	-77.15	-79.27	-77.64
1189_5aa8	-6.57	-6.48	-7.27	1	1	2
1189_5aab	-5.8	-6.09	-5.77
1190_5aa8	-18.91	-18.68	-18.24	1	1	2
1190_5aab	-19.29	-18.71	-18.62
1191_5aa8	-8.48	-7.91	-7.94	-1	-1	-2
1191_5aab	-8.9	-7.87	-8.41
1192_5aa8	-237.7	-230.21	-224.91	1	1	2
1192_5aab	-226.12	-220.82	-224.32
1193_5aa8	-12.66	-12.68	-12.98	1	1	2
1193_5aab	-12.23	-12.44	-12.58
1194_5aa8	-10.18	-10.83	-10.11	1	-1	0
1194_5aab	-10.06	-10.58	-10.2
1195_5aa8	-31.14	-30.9	-30.8	-1	-1	-2
1195_5aab	-31.23	-30.54	-30.93
1196_5aa8	-36.29	-36.41	-36.15	1	1	2
1196_5aab	-36.47	-36.6	-36.32
1197_5aa8	-45.18	-44.65	-37.94	-1	1	0
1197_5aab	-39.39	-56.64	-55.85
1198_5aa8	-4.08	-4.14	-3.89	1	1	2
1198_5aab	-3.58	-3.46	-3.31
1199_5aa8	-7.22	-8.98	-8.61	1	1	2
1199_5aab	-9.1	-9.63	-9.25
1200_5aa8	-2.01	-2.31	-2.38	1	1	2
1200_5aab	-4.88	-5.02	-5.66
1201_5aa8	-7.25	-7.31	-7.21	-1	-1	-2
1201_5aab	-7.61	-7.29	-7.6
1202_5aa8	-13.38	-13.3	-13.37	1	1	2
1202_5aab	-12.63	-12.72	-12.94
1203_5aa8	-1.67	-5.4	-2.28	1	1	2
1203_5aab	-19.42	-19.88	-18.87
1204_5aa8	-26.97	-26.56	-26.2	1	1	2
1204_5aab	-27.47	-27.04	-27.05
1205_5aa8	-46.15	-36.84	-40.09	1	1	2
1205_5aab	-17.67	-22.74	-22.39
1206_5aa8	-27.31	-27.87	-27.79	-1	1	0
1206_5aab	-28.93	-26.15	-26.05
1207_5aa8	-8.81	-8.83	-8.98	1	1	2
1207_5aab	-8.55	-6.84	-7.96
1208_5aa8	-24.01	-23.14	-23.25	-1	1	0
1208_5aab	-24.1	-21.72	-22.91
1209_5aa8	-190.27	-187.46	-190.74	-1	-1	-2
1209_5aab	-178.41	-192.87	-186.94
1210_5aa8	4.65	13.43	16.47	1	1	2
1210_5aab	-12.73	3.52	0.67
1211_5aa8	-28.62	-30.12	-30.86	1	1	2
1211_5aab	-28.17	-27.76	-30.32
1212_5aa8	-196.09	-208.82	-205.18	1	1	2
1212_5aab	-196.22	-211.37	-211.07
1213_5aa8	-2.85	-3.29	-3.15	-1	1	0
1213_5aab	-3.4	-1.96	-0.85
1214_5aa8	-222.34	-206.45	-216.92	1	1	2
1214_5aab	-205.52	-166.37	-174.78
1215_5aa8	-8.41	-7.47	-7.55	-1	1	0
1215_5aab	-8.19	-8.84	-8.34
1216_5aa8	-7.67	-7.11	-8.27	1	-1	0
1216_5aab	-8.07	-8.78	-8.06
1217_5aa8	-62.37	-62.16	-60.81	-1	1	0
1217_5aab	-60.75	-65.73	-64.52
1218_5aa8	-4.87	-4.83	-5.07	-1	-1	-2
1218_5aab	-4.74	-4.88	-4.47
1219_5aa8	-8.51	-8.35	-7.81	1	1	2
1219_5aab	-6.41	-6	-6.31
1220_5aa8	-7.91	-8.71	-9.02	1	-1	0
1220_5aab	-8.27	-9.72	-8.43
1221_5aa8	-28.15	-27.65	-26.99	N/A	1	N/A
1221_5aab	-28.15	-29.03	-28.67
1222_5aa8	-3.32	-3.2	-3.18	1	1	2
1222_5aab	-3.34	-4.29	-3.28
1223_5aa8	-6.17	-6.01	-5.84	1	1	2
1223_5aab	-7.06	-6.44	-6.75
1224_5aa8	-32.53	-31.52	-31.13	-1	1	0
1224_5aab	-32.24	-31.89	-31.95
1225_5aa8	3.21	2.06	-0.09	1	1	2
1225_5aab	-15.09	-10.2	-12.09
1226_5aa8	-29.66	-28.8	-28.78	1	1	2
1226_5aab	-30.05	-29.65	-29.7
1227_5aa8	-31.97	-32.08	-32.11	1	1	2
1227_5aab	-32.26	-32.32	-32.13
1228_5aa8	-17.38	-15.17	-14.92	-1	-1	-2
1228_5aab	-18.45	-14.92	-15.02
1229_5aa8	-28.38	-29.77	-29.46	-1	1	0
1229_5aab	-29.41	-28.84	-29.12
1230_5aa8	0.05	0.25	0.2	-1	1	0
1230_5aab	0.21	-0.23	0.16
1231_5aa8	-245.77	-245.31	-243.99	1	1	2
1231_5aab	-233.02	-226.56	-229.29
1232_5aa8	6.06	2.94	1.67	1	1	2
1232_5aab	-23.24	-6.89	-6.78
1233_5aa8	-14.11	-14.12	-13.89	-1	-1	-2
1233_5aab	-14.15	-13.76	-13.95
1234_5aa8	-7.44	-7.18	-6.89	1	-1	0
1234_5aab	-7.04	-6.99	-7.22
1235_5aa8	-3.01	-3.57	-3.5	1	1	2
1235_5aab	-1.7	-3.32	-2.88
1236_5aa8	-10.99	-10.86	-10.81	-1	-1	-2
1236_5aab	-10.37	-10.91	-10.77
1237_5aa8	-4.04	-3.88	-4.13	1	1	2
1237_5aab	-3.63	-3.45	-3.38
1238_5aa8	-69.83	-70.7	-70.88	-1	1	0
1238_5aab	-70.14	-70.5	-70.3
1239_5aa8	-27.08	-26.19	-26.53	-1	1	0
1239_5aab	-26.69	-26.76	-26.77
1240_5aa8	-33.72	-33.69	-33.32	1	-1	0
1240_5aab	-33.33	-33.33	-33.69
1241_5aa8	18.28	18.95	15.66	-1	-1	-2
1241_5aab	18.51	18.91	18.36
1242_5aa8	38.66	41.45	36.97	1	1	2
1242_5aab	34.04	33.26	35.65
1243_5aa8	-90.33	-89.72	-89.68	1	1	2
1243_5aab	-89.66	-89.65	-89
1244_5aa8	-15.8	-15.2	-16.36	1	-1	0
1244_5aab	-16.08	-16.26	-15.52
1245_5aa8	-2.13	-2.45	-2.13	1	1	2
1245_5aab	-2.1	-2.17	-2.03
1246_5aa8	-8.17	-8.2	-8.04	1	1	2
1246_5aab	-8.44	-8.48	-8.38
1247_5aa8	-17.71	-18.84	-18.14	-1	1	0
1247_5aab	-17.92	-17.26	-17.16
1248_5aa8	-221.45	-236.55	-239.97	1	1	2
1248_5aab	-220.1	-222.93	-224.34
1249_5aa8	-13.9	-17.78	-14.5	1	-1	0
1249_5aab	-18.38	-18.23	-7.26
1250_5aa8	-8.67	-8.58	-8.58	-1	1	0
1250_5aab	-8.57	-9	-8.8
1251_5aa8	-4.3	-4.05	-4.44	1	1	2
1251_5aab	-5.57	-6.61	-6.59
1252_5aa8	3.11	3.78	3.34	1	1	2
1252_5aab	2.38	1.8	2.03
1253_5aa8	-224.71	-221.9	-224.42	-1	-1	-2
1253_5aab	-211.46	-223.52	-213.39
1254_5aa8	-97.3	-96.9	-97.58	1	1	2
1254_5aab	-97.49	-98.6	-99.21
1255_5aa8	0.01	-0.05	-0.1	1	1	2
1255_5aab	0.07	0.2	0.15
1256_5aa8	-30.73	-30.79	-30.8	1	1	2
1256_5aab	-30	-29.81	-29.64
1257_5aa8	-31.76	-32.26	-32.04	1	1	2
1257_5aab	-33.05	-33.4	-33.28
1258_5aa8	-37.6	-37.19	-37.07	1	1	2
1258_5aab	-38.85	-38.79	-38.75
1259_5aa8	11.79	11.12	11.5	1	1	2
1259_5aab	12.06	12.78	12.35
1260_5aa8	-9.31	-9.27	-8.63	1	1	2
1260_5aab	-8.42	-8.31	-8.06
1261_5aa8	3.62	2.15	2.44	-1	-1	-2
1261_5aab	1.88	2.51	2.21
1262_5aa8	-3.96	-3.32	-3.33	-1	1	0
1262_5aab	-3.8	-3.62	-3.56
1263_5aa8	-0.36	-0.38	-0.49	1	-1	0
1263_5aab	-0.47	-0.41	-0.32
1264_5aa8	-221.02	-224.24	-231.52	1	1	2
1264_5aab	-206.51	-205.08	-207.91
1265_5aa8	-36.59	-36.34	-35.93	-1	1	0
1265_5aab	-36.19	-36.45	-36.79
1266_5aa8	-0.98	-0.84	-1.49	-1	1	0
1266_5aab	-1.36	-0.67	-0.73
1267_5aa8	-52.5	-52.44	-56.2	1	1	2
1267_5aab	-49.78	-42.6	-43.72
1268_5aa8	-17.23	-17.09	-17.17	N/A	1	N/A
1268_5aab	-17.23	-17.29	-17.23
1269_5aa8	-11.46	-10.93	-11.89	1	-1	0
1269_5aab	-12.13	-11.5	-11.63
1270_5aa8	13.45	18.34	16.77	1	1	2
1270_5aab	11.69	10.17	13.5
1271_5aa8	-6.04	-5.6	-5.16	1	-1	0
1271_5aab	-5.56	-5.21	-5.47
1272_5aa8	-11.53	-12.56	-12.7	-1	1	0
1272_5aab	-12.67	-11.97	-11.63
1273_5aa8	-6.6	-9.77	-10.23	-1	1	0
1273_5aab	-8.02	-7.82	-7.45
1274_5aa8	2.9	2.58	3.86	1	-1	0
1274_5aab	3.04	3.44	3.34
1275_5aa8	-264.12	-265.19	-256.81	1	-1	0
1275_5aab	-256.77	-262.68	-267.8
1276_5aa8	23.38	24.93	28.78	-1	1	0
1276_5aab	6.19	29.72	33.24
1277_5aa8	-10.8	-8.7	-8.84	1	1	2
1277_5aab	-13.24	-11.29	-11.02
1278_5aa8	-19.88	-20.25	-18.61	1	-1	0
1278_5aab	-16.54	-19.17	-19.4
1279_5aa8	-250.49	-243.14	-251.48	1	1	2
1279_5aab	-248.42	-217.74	-213.65
1286_5aa8	-7.94	-8.92	-8.53	-1	1	0
1286_5aab	-10.47	-7.96	-7.01
1287_5aa8	-4.39	-3.43	-5.1	-1	1	0
1287_5aab	-5.22	2.52	2.85
1288_5aa8	3.68	2.16	1.23	1	1	2
1288_5aab	0.72	-2.29	-2.08
1289_5aa8	0.97	1.23	2.5	1	1	2
1289_5aab	-0.42	-2.89	-4.78
1290_5aa8	-1.81	0.09	-1.76	-1	-1	-2
1290_5aab	-0.04	-0.73	-0.87
1291_5aa8	-20.81	-20.71	-21.8	1	-1	0
1291_5aab	-21.8	-21.52	-21.13
1292_5aa8	-1.88	-1.12	-1.82	1	1	2
1292_5aab	-8.91	-9.26	-9.18
1293_5aa8	-18.47	-17.72	-18.03	1	1	2
1293_5aab	-19.61	-19.41	-19.23
1294_5aa8	-22.59	-15.77	-24.83	1	1	2
1294_5aab	-26.62	-30.21	-27.15
1295_5aa8	-11.25	-11.5	-11.1	1	1	2
1295_5aab	-17.06	-13.62	-13.73
1296_5aa8	1.37	1.73	1.78	1	1	2
1296_5aab	1.95	1.94	1.89
1297_5aa8	1.24	0.68	-0.09	-1	1	0
1297_5aab	0.61	0.88	0.91
1298_5aa8	-10.64	-10.99	-10.79	1	1	2
1298_5aab	-11.13	-11.35	-12.17
1299_5aa8	7.64	9.41	8.63	1	1	2
1299_5aab	1.95	1.17	4.93
1300_5aa8	-2.63	-2.14	-1.49	-1	1	0
1300_5aab	-2.39	-3.23	-3.16
1301_5aa8	-4.73	-4.7	-4.82	-1	1	0
1301_5aab	-4.83	-4.36	-4.17
1302_5aa8	-7.95	-7.8	-7.49	1	1	2
1302_5aab	-7.63	-7.3	-7.42
1303_5aa8	44.66	44.96	43.84	1	1	2
1303_5aab	43.45	43.69	42.74
1304_5aa8	-8.49	-7.07	-6.9	-1	1	0
1304_5aab	-7.89	-7.47	-7.57
1305_5aa8	-8.36	-9.53	-9.94	-1	1	0
1305_5aab	-9.42	-9.33	-8.34
1306_5aa8	-5.1	-5.1	-4.56	1	-1	0
1306_5aab	-3.94	-3.6	-4.75
1307_5aa8	-35.62	-33.22	-34.25	-1	1	0
1307_5aab	-34.9	-35.56	-35.84
1308_5aa8	-0.98	-0.85	-1.22	1	-1	0
1308_5aab	-0.99	-1.75	-1.2
1309_5aa8	-70.68	-70.38	-71.86	1	1	2
1309_5aab	-58.16	-57.93	-55.77
1310_5aa8	-42.04	-41.5	-41.93	1	1	2
1310_5aab	-42.11	-42.03	-42.11
1311_5aa8	2.31	3.16	2.83	1	1	2
1311_5aab	-7.07	-4.31	-2.26
1312_5aa8	-36.12	-36.81	-37.26	-1	1	0
1312_5aab	-36.26	-36.52	-36.22
1313_5aa8	-2.01	-2.13	-2.72	1	-1	0
1313_5aab	-2.36	-2.82	-2.54
1314_5aa8	-18.18	-18.23	-18.18	1	1	2
1314_5aab	-17.3	-17.01	-17.48
1315_5aa8	-9.28	-9.06	-9.2	1	1	2
1315_5aab	-8.99	-8.91	-8.85
1316_5aa8	-8.72	-8.89	-8.72	1	1	2
1316_5aab	-8.53	-8.28	-8.52
1317_5aa8	-28.79	-28.89	-28.86	1	1	2
1317_5aab	-28.66	-28.45	-28.21
1318_5aa8	-33.74	-33.71	-33.55	1	1	2
1318_5aab	-33.52	-33.56	-33.53
1319_5aa8	-34.69	-34.79	-34.91	1	1	2
1319_5aab	-34.37	-34.77	-34.84
1320_5aa8	-12.58	-12.2	-11.98	1	1	2
1320_5aab	-11.46	-11.71	-11.57
1321_5aa8	-39.06	-43.28	-41.7	1	1	2
1321_5aab	-34.91	-27.02	-26.08
1322_5aa8	-12.59	-12.67	-12.71	-1	1	0
1322_5aab	-12.69	-12.02	-12.33
1323_5aa8	-7.8	-7.8	-7.65	1	-1	0
1323_5aab	-7.72	-7.65	-7.81
1324_5aa8	-14.16	-14.18	-14.85	-1	1	0
1324_5aab	-14.27	-12.52	-12.65
1325_5aa8	-34.95	-34.89	-34.77	1	1	2
1325_5aab	-34.75	-28.98	-29
1326_5aa8	-16.31	-17.57	-16.76	1	1	2
1326_5aab	-19.42	-19.22	-19.53
1327_5aa8	-25.16	-25.98	-23.93	1	1	2
1327_5aab	-21.32	-20.29	-20.23
1328_5aa8	4.42	5.44	4.33	-1	1	0
1328_5aab	4.76	4.48	4.05
1329_5aa8	-13.6	-11.18	-13.4	-1	1	0
1329_5aab	-12.92	-13.11	-13.6
1330_5aa8	-17.58	-15.37	-17.47	-1	1	0
1330_5aab	-17.24	-17.37	-17.62
1331_5aa8	-5.42	-4.48	-4.25	-1	1	0
1331_5aab	-4.68	-4.91	-4.42
1332_5aa8	0.53	0.03	0.72	1	-1	0
1332_5aab	0.67	0.78	0.32
1333_5aa8	-36.78	-41.33	-38.82	-1	-1	-2
1333_5aab	-40.97	-38.39	-40.05
1334_5aa8	-17.81	-16.43	-18.63	-1	-1	-2
1334_5aab	-17.2	-18.35	-17.24
1335_5aa8	-89.75	-90	-89.03	1	1	2
1335_5aab	-83.68	-83.53	-82.65
1336_5aa8	-71.93	-71.56	-74.14	1	1	2
1336_5aab	-69.87	-68.18	-69.6
1337_5aa8	-1.95	2.73	-3.8	1	-1	0
1337_5aab	-5.62	-0.52	-0.81
1338_5aa8	-25.85	-25.9	-26.1	-1	1	0
1338_5aab	-25.58	-26.28	-26.29
1339_5aa8	-37.53	-37.46	-38.19	1	1	2
1339_5aab	-36.33	-36.64	-36.29
1340_5aa8	26.11	27.14	21.96	-1	-1	-2
1340_5aab	26.52	26.24	26.42
1341_5aa8	-7.89	-8.58	-8.01	-1	1	0
1341_5aab	-7.96	-7.21	-6.53
1342_5aa8	-31.1	-31.11	-30.79	1	-1	0
1342_5aab	-30.11	-30.92	-31.81
1343_5aa8	-35.62	-35.32	-35.72	1	-1	0
1343_5aab	-35.73	-36.11	-35.43
1344_5aa8	-11.67	-11.55	-11.44	1	-1	0
1344_5aab	-11.66	-11.01	-11.56
1345_5aa8	-8.08	-7.97	-8.39	N/A	N/A	N/A
1345_5aab	-10.11	-7.97	-7.5
1346_5aa8	-5.69	-5.84	-5.65	1	-1	0
1346_5aab	-2.39	-5.63	-6.25
1347_5aa8	-215.8	-217.69	-211.9	1	-1	0
1347_5aab	-211.52	-212.33	-219.66
1348_5aa8	-12.22	-11.92	-11.02	-1	1	0
1348_5aab	-11.37	-12.19	-11.22
1349_5aa8	11.13	14.03	12.45	1	-1	0
1349_5aab	9.05	10.1	14.93
1350_5aa8	6.01	4.64	4.47	-1	-1	-2
1350_5aab	4.07	4.7	3.6
1351_5aa8	0.59	0.08	1.05	-1	-1	-2
1351_5aab	0.14	0.79	0.09
1352_5aa8	-10.78	-13.52	-10.12	1	-1	0
1352_5aab	-2.7	-2.4	-11.22
1353_5aa8	-91.29	-90.98	-91.2	1	1	2
1353_5aab	-90.4	-88.26	-91.18
1354_5aa8	8.08	8.45	8.61	N/A	1	N/A
1354_5aab	8.08	8.4	8.36
1355_5aa8	-9.82	-9.63	-9.99	-1	-1	-2
1355_5aab	-9.73	-10.03	-9.6
1356_5aa8	-1.5	-1.07	-2.06	-1	-1	-2
1356_5aab	-1.26	-1.84	-1.23
1357_5aa8	-7.67	-7.55	-8.27	-1	-1	-2
1357_5aab	-7.47	-7.89	-7.55
1358_5aa8	-28.51	-28.51	-29.05	1	-1	0
1358_5aab	-28.64	-28.61	-28.73
1359_5aa8	-18.58	-18.64	-19.82	-1	-1	-2
1359_5aab	-18.57	-18.81	-18.76
1360_5aa8	-181.6	-182.55	-187.4	1	1	2
1360_5aab	-175.73	-178.6	-176.62
1361_5aa8	-16.23	-16.25	-16.71	1	-1	0
1361_5aab	-16.51	-16.81	-15.87
1362_5aa8	-9.63	-10.01	-10.46	-1	1	0
1362_5aab	-9.81	-9.97	-9.63
1363_5aa8	-32.45	-32.51	-33.54	1	-1	0
1363_5aab	-32.56	-32.67	-33.18
1364_5aa8	-71.98	-71.47	-72.2	1	1	2
1364_5aab	-71.08	-71.2	-69.32
1365_5aa8	-3.03	-3.12	-2.51	-1	-1	-2
1365_5aab	-3.09	-2.9	-2.93
1366_5aa8	-5.49	-5.93	-5.83	1	1	2
1366_5aab	-4.21	-5.91	-5.71
1367_5aa8	-79.19	-80.05	-70.5	-1	-1	-2
1367_5aab	-83.08	-77.07	-79.53
1368_5aa8	-12.12	-12.05	-12.27	-1	-1	-2
1368_5aab	-12.98	-11.82	-13.51
1369_5aa8	-61.89	-61.1	-62.33	1	-1	0
1369_5aab	-62.81	-65.3	-61.59
1370_5aa8	-13.39	-14.55	-12.9	-1	1	0
1370_5aab	-13.84	-13.41	-10.54
1371_5aa8	37.71	37.27	35.65	-1	1	0
1371_5aab	31.88	37.59	36.84
1372_5aa8	31.49	30.92	40.04	1	1	2
1372_5aab	24.93	30.57	32.96
1373_5aa8	-245.67	-245.02	-244.44	1	1	2
1373_5aab	-239.26	-241.36	-243.58
1374_5aa8	-8.16	-9.18	-7.06	1	1	2
1374_5aab	-7.89	-8.39	-6.95
1375_5aa8	-91.98	-92.8	-90.78	1	1	2
1375_5aab	-89.32	-89.03	-86.06
1376_5aa8	-12.83	-12.23	-13.13	1	1	2
1376_5aab	-10.83	-10.54	-10.67
1377_5aa8	-1.25	-1.1	-0.95	1	1	2
1377_5aab	0.11	-0.34	-0.71
1378_5aa8	-9.75	-9.77	-10.15	-1	1	0
1378_5aab	-9.18	-10.56	-11.09
1379_5aa8	-11.52	-11.66	-11.83	-1	1	0
1379_5aab	-11.43	-11.81	-11.93
1380_5aa8	-36.41	-36.35	-36.47	1	1	2
1380_5aab	-34.34	-35.21	-36.28
1381_5aa8	37.32	33.83	34.71	1	-1	0
1381_5aab	36.03	30.77	34.75
1382_5aa8	-207.88	-206.13	-205.52	1	1	2
1382_5aab	-200.55	-202.03	-197.8
1383_5aa8	-20.75	-20.61	-20.07	1	1	2
1383_5aab	-21	-21.46	-21.21
1384_5aa8	12.86	10.48	12.61	1	-1	0
1384_5aab	31.17	17.4	11.94
1385_5aa8	-26.53	-24.25	-24.23	1	1	2
1385_5aab	-23.48	-24.04	-23.29
1386_5aa8	-3.62	-2.72	-2.77	1	1	2
1386_5aab	-2.6	-2.36	-2.54
1387_5aa8	-36.48	-33.34	-33.2	-1	1	0
1387_5aab	-33.53	-34.21	-34.94
1388_5aa8	-73.77	-74.73	-72.83	1	1	2
1388_5aab	-74.12	-75.58	-73.65
1389_5aa8	20.22	23.13	24.48	1	1	2
1389_5aab	18.31	17.6	18.58
1390_5aa8	-9.64	-8.82	-8.73	-1	1	0
1390_5aab	-9.31	-9.02	-9.01
1391_5aa8	22.63	24.41	25.94	1	1	2
1391_5aab	18.81	20.51	20.3
1392_5aa8	-27.43	-28.35	-27.97	-1	-1	-2
1392_5aab	-27.77	-27.81	-28.1
1393_5aa8	-12.7	-12.94	-13.2	1	1	2
1393_5aab	-13.2	-13.47	-13.27
1394_5aa8	-88.98	-88.9	-88.78	1	1	2
1394_5aab	-88.6	-88.81	-88.58
1395_5aa8	-33.79	-33.57	-33.41	1	1	2
1395_5aab	-34.15	-33.91	-33.57
1396_5aa8	-0.9	-1.44	-1.1	1	1	2
1396_5aab	-0.52	0.24	-0.61
1397_5aa8	-16.09	-17.1	-16.35	-1	-1	-2
1397_5aab	-16.11	-16.73	-16.65
1398_5aa8	-1.91	-2.17	-2.22	1	1	2
1398_5aab	-2.07	-3.47	-2.49
1399_5aa8	-11.45	-11.19	-10.89	-1	-1	-2
1399_5aab	-11.73	-10.88	-12.07
1400_5aa8	-2.31	0.1	-2.11	-1	1	0
1400_5aab	-21.31	9.6	-0.72
1401_5aa8	5.52	-0.12	-10.12	-1	1	0
1401_5aab	-3.57	9.41	-4.54
1402_5aa8	-74.24	-74.3	-74	1	1	2
1402_5aab	-81.59	-82.14	-81.55
